# Supplementary material for: Multidimensional poverty in Scotland and health across adulthood—the paradoxical associations with food, fuel, and financial insecurity in later life
Source: Eur J Public Health. 2026 Jun 19;36(4):ckag089. doi: 10.1093/eurpub/ckag089 (PMC13281941; doi:10.1093/eurpub/ckag089)
Supplement: ckag089_Supplementary_Data [file ckag089_supplementary_data.zip]

Archive with 4 entries (4 files):
- ejph-2026-03-om-0217-File004.docx
- ejph-2026-03-om-0217-File005.docx
- ejph-2026-03-om-0217-File006.docx
- ejph-2026-03-om-0217-File007.docx
